# Supplementary material for: Molecular Analysis of Linezolid-Resistant Clinical Isolates of Mycobacterium abscessus
Source: Antimicrob Agents Chemother. 2019 Jan 29;63(2):e01842-18. doi: 10.1128/AAC.01842-18 (PMC6355594; doi:10.1128/AAC.01842-18)
Supplement: Supplemental file 1 [file e5f464308cabac167b7c3f4c0951cfb5_AAC.01842-18-s0001.xlsx]

## Sheet: Table S1
Table S1. Detailed information about the 23s rRNA, L3, L4, and L22 mutations in all of the 194 strains.*
Strain number	Linezolid MIC	Linezolid susceptibility	Genotype	L3	L4	L22	23S rRNA
2	8	S	A	0	0	0	#N/A
3	16	I	A	0	0	0	1445:C>T|2138:T>C|3048:G>A
129	8	S	A	0	0	0	3042:C>T
289	8	S	A	0	0	0	0
A126	16	I	A	0	0	0	3094:C>A
A137	1	S	A	0	0	0	0
A173	8	S	M	0	142:G>A	0	109:C>T|633:C>T|1717:A>G|3001:T>C
A175	8	S	A	0	0	0	0
A176	32	R	A	0	0	0	3042:C>T
A182	2	S	A	0	0	0	0
A183	4	S	A	0	0	0	0
A186	8	S	M	0	142:G>A|175:A>P	0	633:C>T|1717:A>G|3001:T>C
A189	32	R	A	0	0	0	0
A197	4	S	A	0	0	0	0
A205	8	S	M	0	142:G>A	0	109:C>T|399:G>A|633:C>T|1717:A>G|3001:T>C
A213	8	S	A	0	0	0	0
A215	4	S	A	0	0	0	0
A217	4	S	A	0	0	0	0
A218	16	I	A	0	0	0	0
A222	8	S	M	0	142:G>A	0	109:C>T|633:C>T|1717:A>G|3001:T>C
A228	2	S	M	0	142:G>A	0	109:C>T|399:G>A|633:C>T|1717:A>G|3001:T>C
A232	64	R	A	0	0	0	437:A>G|838:T>-
A233	8	S	A	0	0	0	2270:A>C|3042:C>T
A243	2	S	A	0	0	0	0
A244	16	I	A	0	0	0	0
A247	4	S	M	0	142:G>A	0	633:C>T|742:C>T|1613:C>A|1717:A>G|3001:T>C
A249	16	I	A	0	0	0	0
A25	4	S	A	0	0	0	0
A254	16	I	M	0	142:G>A	0	109:C>T|633:C>T|1717:A>G|2271:A>C|3001:T>C
A255	2	S	A	0	0	0	0
A266	16	I	A	0	0	0	0
A267	32	R	M	0	142:G>A|175:A>P	0	633:C>T|1717:A>G|2270:A>C|3001:T>C
A268	8	S	M	0	142:G>A	0	109:C>T|399:G>A|633:C>T|1717:A>G|3001:T>C
A274	2	S	A	0	0	0	684:C>T
A289	1	S	M	0	142:G>A|175:A>P	0	633:C>T|1717:A>G|3001:T>C
A295	8	S	M	0	142:G>A|175:A>P	0	633:C>T|1717:A>G|2270:A>C|3001:T>C
A297	4	S	A	0	0	0	0
A305	32	R	A	0	0	0	0
A311	32	R	A	0	0	0	0
A312	8	S	A	0	0	0	0
A315	4	S	A	0	0	0	640:->G
A317	2	S	A	0	0	0	3042:C>T
A321	2	S	A	0	0	0	0
A323	16	I	M	0	142:G>A|175:A>P	0	633:C>T|1717:A>G|3001:T>C
A329	16	I	A	0	0	0	109:C>T|331:C>T|348:G>A|633:C>T
A330	8	S	A	0	0	0	0
A337	8	S	A	0	0	0	0
A35	4	S	A	0	0	0	3042:C>T
A350	4	S	A	0	0	0	0
A353	16	I	A	0	0	0	0
A38	32	R	A	0	0	0	0
A39	64	R	M	0	142:G>A	0	109:C>T|633:C>T|1717:A>G|3001:T>C
A40	2	S	A	0	0	0	437:A>G|838:T>-
A49	64	R	A	0	0	0	0
A51	4	S	A	0	0	0	0
A54	8	S	A	54:T>A	0	0	0
A58	64	R	A	0	0	0	0
A59	8	S	A	0	0	0	0
A63	16	I	M	0	142:G>A|175:A>P	0	633:C>T|1717:A>G|3001:T>C
A69	32	R	A	0	0	0	15:G>A
A73	8	S	A	0	0	0	0
A79	8	S	A	0	0	0	0
A8	4	S	A	0	0	0	0
G101	16	I	M	0	142:G>A|175:A>P	0	633:C>T|1717:A>G|3001:T>C
G102	4	S	A	0	0	0	3042:C>T
G103	8	S	A	0	0	0	0
G104	4	S	A	0	0	0	0
G105	2	S	M	0	142:G>A	0	109:C>T|399:G>A|633:C>T|1717:A>G|3001:T>C
G106	8	S	A	0	0	0	0
G107	4	S	M	0	142:G>A|175:A>P	0	633:C>T|1717:A>G|3001:T>C
G108	2	S	M	0	142:G>A	0	0
G109	4	S	A	0	0	0	0
G110	1	S	M	0	142:G>A|175:A>P	0	633:C>T|1717:A>G|2269:A>C|3001:T>C
G111	4	S	A	0	0	0	0
G112	8	S	A	0	0	0	0
G113	4	S	A	0	0	0	0
G114	8	S	A	0	0	0	0
G115	4	S	A	0	0	0	363:->A
G116	4	S	M	0	142:G>A|175:A>P	0	633:C>T|1717:A>G|3001:T>C
G117	4	S	A	0	0	0	0
G118	2	S	A	0	0	0	0
G119	32	R	A	0	0	0	0
G120	4	S	A	0	0	0	0
G121	4	S	A	0	0	0	0
G122	4	S	A	0	0	0	0
G123	4	S	A	0	0	0	0
G124	1	S	M	0	142:G>A	0	109:C>T|399:G>A|633:C>T|1717:A>G|3001:T>C
G125	8	S	A	0	0	0	0
G126	8	S	M	0	142:G>A	0	109:C>T|633:C>T|1717:A>G|3001:T>C
G128	2	S	A	0	0	0	3042:C>T
G129	2	S	A	0	0	0	0
G132	16	I	A	0	0	0	0
G133	8	S	A	0	0	0	0
G134	8	S	A	0	0	0	0
G135	8	S	M	0	142:G>A	0	633:C>T|1717:A>G|3001:T>C
G136	8	S	A	#N/A	0	0	1422:G>A
G137	1	S	M	0	142:G>A	0	109:C>T|399:G>A|633:C>T|1717:A>G|1925:C>T|3001:T>C
G138	8	S	M	0	142:G>A|175:A>P	0	633:C>T|1717:A>G|3001:T>C
G139	8	S	A	0	0	0	3042:C>T
G140	16	I	A	0	0	0	3042:C>T
G141	4	S	M	0	142:G>A|175:A>P	0	633:C>T|1717:A>G|3001:T>C
G142	4	S	A	0	0	0	0
G143	4	S	A	0	0	0	0
G144	8	S	A	0	#N/A	0	0
G145	16	I	A	0	0	0	0
G146	8	S	A	0	0	0	3042:C>T
G147	4	S	M	0	142:G>A|175:A>P	0	633:C>T|1717:A>G|3001:T>C
G148	16	I	A	0	0	0	0
G149	4	S	A	0	0	0	0
G150	16	I	A	0	0	0	0
G151	16	I	A	0	0	0	0
G152	16	I	A	0	0	0	0
G153	32	R	M	0	142:G>A|175:A>P	0	633:C>T|1717:A>G|3001:T>C
G155	8	S	A	0	0	0	3042:C>T
G156	16	I	M	0	142:G>A|175:A>P	0	633:C>T|1717:A>G|3001:T>C
G157	16	I	M	0	142:G>A|175:A>P	0	633:C>T|1717:A>G|3001:T>C
G158	8	S	A	0	0	0	0
G160	32	R	A	0	0	0	0
G161	8	S	A	0	0	0	0
G162	8	S	A	0	0	0	0
G163	32	R	A	0	0	0	0
G164	8	S	A	0	0	0	0
G165	16	I	A	0	0	0	#N/A
G169	32	R	A	0	0	0	0
G170	16	I	A	0	0	0	0
G172	32	R	A	0	0	0	0
G173	8	S	M	0	142:G>A	0	633:C>T|742:C>T|1717:A>G|3001:T>C
G174	32	R	A	0	0	0	0
G175	32	R	A	0	0	0	2432:C>T
G176	16	I	A	0	0	0	2270:A>C
G177	64	R	A	0	0	0	1582:C>A
G178	64	R	A	0	0	0	0
G179	32	R	A	0	0	0	0
G180	8	S	A	0	0	0	2270:A>C
G181	16	I	A	0	0	0	0
G182	32	R	A	0	0	0	0
G183	8	S	A	0	0	0	0
G184	16	I	A	0	0	0	328:T>C|3042:C>T
G185	16	I	A	0	0	0	0
G186	8	S	A	0	0	0	2271:A>G
G187	2	S	A	0	#N/A	0	0
G188	4	S	M	0	142:G>A|175:A>P	0	633:C>T|1717:A>G|3001:T>C
G189	8	S	M	0	142:G>A|175:A>P	0	633:C>T|1717:A>G|3001:T>C
G190	16	I	M	0	142:G>A|175:A>P	0	633:C>T|1717:A>G|3001:T>C
G192	16	I	A	0	0	0	0
G193	16	I	A	0	0	0	0
G194	16	I	A	0	0	0	0
G195	64	R	A	0	0	0	0
G196	32	R	A	0	0	0	0
G197	16	I	A	0	0	0	0
G198	4	S	A	0	0	0	0
G199	8	S	M	0	142:G>A	0	109:C>T|399:G>A|633:C>T|1717:A>G|3001:T>C
G200	16	I	A	0	0	0	0
G201	32	R	A	0	0	0	0
G203	32	R	M	0	142:G>A	0	109:C>T|399:G>A|633:C>T|1717:A>G|3001:T>C
G204	32	R	A	0	0	0	0
G205	8	S	A	0	0	0	0
G206	16	I	A	0	0	0	0
G207	16	I	M	0	142:G>A	0	109:C>T|399:G>A|633:C>T|1717:A>G|3001:T>C
G208	8	S	A	0	0	0	0
G210	64	R	A	0	0	0	3042:C>T
G211	32	R	A	0	0	0	0
G215	16	I	A	0	0	0	3042:C>T
G216	16	I	A	0	0	0	3042:C>T
G218	2	S	A	0	0	0	0
G219	64	R	A	0	0	0	0
G220	32	R	M	0	142:G>A|175:A>P	0	633:C>T|1717:A>G|3001:T>C
G70	4	S	A	0	0	0	0
G72	4	S	A	0	0	0	3042:C>T
G73	32	R	A	0	0	0	0
G74	8	S	M	0	142:G>A	0	109:C>T|633:C>T|1717:A>G|3001:T>C
G75	8	S	M	0	142:G>A	0	#N/A
G76	8	S	A	0	0	0	3042:C>T
G77	16	I	M	0	142:G>A|175:A>P	0	633:C>T|1717:A>G|3001:T>C
G78	16	I	A	0	0	0	437:A>G
G79	32	R	A	0	0	0	0
G82	8	S	A	0	0	0	0
G84	32	R	A	0	0	0	0
G85	16	I	M	0	142:G>A|175:A>P	0	633:C>T|1717:A>G|3001:T>C
G86	64	R	A	0	0	0	0
G87	16	I	M	0	142:G>A	0	109:C>T|633:C>T|1717:A>G|3001:T>C
G88	16	I	M	0	142:G>A|175:A>P	0	633:C>T|1717:A>G|3001:T>C
G89	4	S	A	0	0	0	3042:C>T
G90	2	S	A	0	0	0	0
G91	32	R	A	0	0	0	0
G93	32	R	A	0	0	0	3042:C>T
G94	64	R	A	0	0	0	0
G95	32	R	M	0	142:G>A|175:A>P	0	633:C>T|1717:A>G|3001:T>C
G98	8	S	M	#N/A	142:G>A|175:A>P	0	633:C>T|1717:A>G|3001:T>C
G99	32	R	A	0	0	0	0
G127	4	S	A	0	0	0	0
G159	16	I	A	0	0	0	0
G213	4	S	A	0	0	0	0
A10	16	I	A	54:T>A	0	0	0
* 0 indicates that no mutation was found.
#N/A indicates that no homologous sequence was found.
S, susceptible; I, intermediate resistant; R, fully resistant.

## Sheet: Table S2
Table S2. Potential LZD resistance associated genes identified in this study.
Annotation	P value
putative HTH-type transcriptional regulator	0.003763
HTH-type transcriptional regulator BetI	0.003763
PE-PGRS family protein PE_PGRS11	0.003763
Flavin-dependent monooxygenase, reductase subunit HsaB	0.003763
DNA polymerase III PolC-type	0.003763
DNA replication and repair protein RecF	0.003763
Putative ATP-dependent DNA helicase YjcD	0.003763
Na(+)/H(+) antiporter subunit E1	0.004967
Lipoprotein LprN	0.005264
R2-like ligand binding oxidase	0.005481
Glycine/sarcosine N-methyltransferase	0.005988
Putative mycofactocin radical SAM maturase MftC	0.00715
Acyltrehalose exporter MmpL10	0.008855
3-oxoacyl-[acyl-carrier-protein] reductase FabG	0.00886
putative HTH-type transcriptional regulator YxaF	0.00886
Putative HTH-type transcriptional regulator	0.00886
Esterase EstB	0.00886
Alkyl hydroperoxide reductase AhpD	0.00886
Epoxide hydrolase A	0.00886
Phytoene desaturase (lycopene-forming)	0.00886
Diacetyl reductase [(S)-acetoin forming]	0.00886
putative HTH-type transcriptional regulator	0.009583
Carboxylesterase LipF	0.009583
Fatty acyl-CoA reductase	0.009583
Long-chain-fatty-acid--CoA ligase	0.009583
